# Supplementary material for: Mitochondrial dynamics regulate genome stability via control of caspase-dependent DNA damage
Source: Dev Cell. 2022 May 23;57(10):1211–1225.e6. doi: 10.1016/j.devcel.2022.03.019 (PMC9616799; doi:10.1016/j.devcel.2022.03.019)
Supplement: Table S1. Pathways and genes enriched in DNM1L mRNA high quartile lung adenocarcinoma and breast invasive carcinoma, related to Figure S2 [file mmc2.xlsx]

## Sheet: Sheet1
Lung Adenocarcinoma
Term	Overlap	P-value	Adjusted P-value	Genes
cellular response to DNA damage stimulus (GO:0006974)	10/329	1.92e-11	1.48e-08	MSH6;CDKN1A;TIGAR;MRE11;BCL2L11;CCND1;CHEK2;CHEK1;CDK1;BID
mitotic cell cycle phase transition (GO:0044772)	8/221	6.88e-10	2.66e-07	CDKN1A;CCNB1;CCND1;CHEK2;EIF4EBP1;CDK1;FOXM1;EIF4E
DNA damage response, signal transduction by p53 class mediator (GO:0030330)	6/82	1.74e-09	2.9e-07	CDKN1A;CCNB1;PCNA;CHEK2;CDK1;FOXM1
positive regulation of cell cycle (GO:0045787)	6/82	1.74e-09	2.9e-07	CCNB1;CCND1;CHEK1;EIF4EBP1;ASNS;EIF4E
positive regulation of mitochondrial outer membrane permeabilization involved in apoptotic signaling pathway (GO:1901030)	5/37	1.88e-09	2.9e-07	GSK3B;GSK3A;BCL2L11;BID;YWHAZ
negative regulation of programmed cell death (GO:0043069)	9/408	3.91e-09	5.03e-07	GSK3B;TIGAR;MRE11;CDK1;ASNS;BID;YWHAZ;BIRC2;HSPA1A
regulation of mitochondrial outer membrane permeabilization involved in apoptotic signaling pathway (GO:1901028)	4/17	8.37e-09	8.2e-07	GSK3B;GSK3A;BID;HSPA1A
regulation of apoptotic process (GO:0042981)	11/815	8.49e-09	8.2e-07	GSK3B;MRE11;BCL2L11;CHEK2;RPS6;CDK1;ASNS;BID;YWHAZ;BIRC2;HSPA1A
DNA damage response, signal transduction by p53 class mediator resulting in cell cycle arrest (GO:0006977)	5/62	2.72e-08	2.28e-06	CDKN1A;CCNB1;PCNA;CHEK2;CDK1
signal transduction involved in mitotic G1 DNA damage checkpoint (GO:0072431)	5/63	2.95e-08	2.28e-06	CDKN1A;CCNB1;PCNA;CHEK2;CDK1
peptidyl-threonine phosphorylation (GO:0018107)	5/68	4.36e-08	3.06e-06	GSK3B;GSK3A;CHEK2;CHEK1;CDK1
positive regulation of cell cycle arrest (GO:0071158)	5/82	1.13e-07	6.94e-06	CDKN1A;CCNB1;PCNA;CHEK2;CDK1
regulation of mitotic cell cycle (GO:0007346)	6/165	1.17e-07	6.94e-06	CCNB1;SMAD3;EIF4EBP1;CDK1;ASNS;EIF4E
DNA repair (GO:0006281)	7/288	1.42e-07	7.83e-06	MSH6;PCNA;MRE11;CHEK2;CHEK1;CDK1;XRCC1
peptidyl-threonine modification (GO:0018210)	5/89	1.7e-07	8.75e-06	GSK3B;GSK3A;CHEK2;CHEK1;CDK1
positive regulation of DNA repair (GO:0045739)	4/38	2.54e-07	1.23e-05	TIGAR;PCNA;XRCC1;FOXM1
negative regulation of apoptotic process (GO:0043066)	8/485	3.1e-07	1.41e-05	GSK3B;MRE11;CDK1;ASNS;BID;YWHAZ;BIRC2;HSPA1A
G1/S transition of mitotic cell cycle (GO:0000082)	5/105	3.89e-07	1.67e-05	CDKN1A;PCNA;CCND1;EIF4EBP1;EIF4E
replicative senescence (GO:0090399)	3/11	4.49e-07	1.82e-05	CHEK2;CHEK1;SERPINE1
regulation of cell cycle (GO:0051726)	6/215	5.56e-07	2.15e-05	CCNB1;CCND1;CHEK1;CDK1;FOXM1;BIRC2
positive regulation of mitotic cell cycle (GO:0045931)	4/52	9.19e-07	3.36e-05	CCNB1;EIF4EBP1;ASNS;EIF4E
G2/M transition of mitotic cell cycle (GO:0000086)	5/126	9.64e-07	3.36e-05	CDKN1A;CCNB1;CHEK2;CDK1;FOXM1
cell cycle G2/M phase transition (GO:0044839)	5/127	1e-06	3.36e-05	CDKN1A;CCNB1;CHEK2;CDK1;FOXM1
positive regulation of G2/M transition of mitotic cell cycle (GO:0010971)	3/16	1.52e-06	4.87e-05	CCNB1;CCND1;CDK1
positive regulation of cell cycle G2/M phase transition (GO:1902751)	3/17	1.84e-06	5.68e-05	CCNB1;CCND1;CDK1
Breast Invasive Carcinoma
Term	Overlap	P-value	Adjusted P-value	Genes
regulation of apoptotic process (GO:0042981)	13/815	2.36e-09	2.11e-06	DIABLO;RPS6;ASNS;YWHAZ;RPS6KB1;CHEK2;KDR;CTNNB1;NF2;SQSTM1;TP53;BIRC2;TGM2
mitotic cell cycle phase transition (GO:0044772)	7/221	2.08e-07	8.89e-05	CCNB1;CCNE2;RPS6KB1;CCNE1;CHEK2;EIF4EBP1;FOXM1
negative regulation of apoptotic process (GO:0043066)	9/485	2.99e-07	8.89e-05	MSH2;RPS6KB1;KDR;ASNS;CTNNB1;YWHAZ;SQSTM1;TP53;BIRC2
positive regulation of cell cycle (GO:0045787)	5/82	5.28e-07	0.000102	CCNB1;RPS6KB1;CHEK1;EIF4EBP1;ASNS
regulation of helicase activity (GO:0051095)	3/9	5.71e-07	0.000102	MSH6;MSH2;TP53
replicative senescence (GO:0090399)	3/11	1.12e-06	0.000167	CHEK2;CHEK1;TP53
negative regulation of DNA metabolic process (GO:0051053)	4/43	1.44e-06	0.000184	MSH6;MSH2;ERCC1;NF2
intrinsic apoptotic signaling pathway in response to DNA damage (GO:0008630)	4/48	2.26e-06	0.000244	MSH6;MSH2;CHEK2;TP53
acyl-CoA biosynthetic process (GO:0071616)	3/14	2.46e-06	0.000244	SCD;FASN;ACACA
positive regulation of mitotic cell cycle (GO:0045931)	4/52	3.12e-06	0.000279	CCNB1;RPS6KB1;EIF4EBP1;ASNS
regulation of cell cycle (GO:0051726)	6/215	3.49e-06	0.000283	CCNB1;CHEK1;NF2;FOXM1;BAP1;BIRC2
fatty-acyl-CoA metabolic process (GO:0035337)	3/19	6.5e-06	0.000484	SCD;FASN;ACACA
regulation of cell proliferation (GO:0042127)	9/740	9.67e-06	0.000619	PTEN;KDR;CTNNB1;NF2;FOXM1;TP53;BAP1;BIRC2;EIF4G1
positive regulation of programmed cell death (GO:0043068)	6/257	9.71e-06	0.000619	DIABLO;RPS6;CTNNB1;SQSTM1;TP53;TGM2
TOR signaling (GO:0031929)	3/23	1.18e-05	0.000669	RPS6KB1;RPS6;EIF4EBP1
negative regulation of programmed cell death (GO:0043069)	7/408	1.22e-05	0.000669	RPS6KB1;KDR;ASNS;YWHAZ;SQSTM1;TP53;BIRC2
positive regulation of gene expression (GO:0010628)	9/771	1.34e-05	0.000669	RPS6KB1;CDH1;CCNE1;CHEK2;DVL3;CTNNB1;FOXM1;EEF2;TP53
fatty acid derivative biosynthetic process (GO:1901570)	3/24	1.35e-05	0.000669	SCD;FASN;ACACA
DNA repair (GO:0006281)	6/288	1.85e-05	0.000864	MSH6;MSH2;CHEK2;ERCC1;CHEK1;TP53
DNA damage response, signal transduction by p53 class mediator (GO:0030330)	4/82	1.94e-05	0.000864	CCNB1;CHEK2;FOXM1;TP53
positive regulation of protein complex assembly (GO:0031334)	4/88	2.56e-05	0.00104188	ERCC1;CTNNB1;TP53;EIF4G1
positive regulation of apoptotic process (GO:0043065)	6/307	2.65e-05	0.00104188	DIABLO;RPS6;CTNNB1;SQSTM1;TP53;TGM2
fatty-acyl-CoA biosynthetic process (GO:0046949)	3/30	2.68e-05	0.00104188	SCD;FASN;ACACA
positive regulation of cellular metabolic process (GO:0031325)	4/92	3.05e-05	0.0010889	FASN;TP53;ACACA;EIF4G1
cell cycle G1/S phase transition (GO:0044843)	4/92	3.05e-05	0.0010889	CCNE2;RPS6KB1;CCNE1;EIF4EBP1
Lung Adenocarcinoma and Breast Invasive Carcinoma
Term	Overlap	P-value	Adjusted P-value	Genes
positive regulation of cell cycle (GO:0045787)	4/82	8.47e-08	2.25e-05	CCNB1;CHEK1;EIF4EBP1;ASNS
positive regulation of mitotic cell cycle (GO:0045931)	3/52	2.7e-06	0.0003	CCNB1;EIF4EBP1;ASNS
regulation of cell cycle (GO:0051726)	4/215	4.04e-06	0.0003	CCNB1;CHEK1;FOXM1;BIRC2
mitotic cell cycle phase transition (GO:0044772)	4/221	4.51e-06	0.0003	CCNB1;CHEK2;EIF4EBP1;FOXM1
DNA damage induced protein phosphorylation (GO:0006975)	2/8	7.69e-06	0.000348	CHEK2;CHEK1
mitotic spindle organization (GO:0007052)	3/74	7.85e-06	0.000348	CCNB1;CHEK2;BIRC2
DNA damage response, signal transduction by p53 class mediator (GO:0030330)	3/82	1.07e-05	0.000407	CCNB1;CHEK2;FOXM1
replicative senescence (GO:0090399)	2/11	1.51e-05	0.000502	CHEK2;CHEK1
G2/M transition of mitotic cell cycle (GO:0000086)	3/126	3.88e-05	0.00101009	CCNB1;CHEK2;FOXM1
cell cycle G2/M phase transition (GO:0044839)	3/127	3.98e-05	0.00101009	CCNB1;CHEK2;FOXM1
regulation of apoptotic process (GO:0042981)	5/815	4.18e-05	0.00101009	CHEK2;RPS6;ASNS;YWHAZ;BIRC2
TOR signaling (GO:0031929)	2/23	6.91e-05	0.00153257	RPS6;EIF4EBP1
regulation of mitotic cell cycle (GO:0007346)	3/165	8.67e-05	0.00177316	CCNB1;EIF4EBP1;ASNS
regulation of DNA recombination (GO:0000018)	2/33	0.000144	0.0027097	MSH6;CHEK1
regulation of double-strand break repair (GO:2000779)	2/34	0.000153	0.0027097	CHEK1;FOXM1
DNA damage checkpoint (GO:0000077)	2/38	0.000191	0.00317954	CHEK2;CHEK1
mitotic spindle assembly (GO:0090307)	2/46	0.000281	0.00439521	CHEK2;BIRC2
intrinsic apoptotic signaling pathway in response to DNA damage (GO:0008630)	2/48	0.000306	0.00452131	MSH6;CHEK2
DNA repair (GO:0006281)	3/288	0.000448	0.00626566	MSH6;CHEK2;CHEK1
DNA damage response, signal transduction by p53 class mediator resulting in cell cycle arrest (GO:0006977)	2/62	0.000511	0.00667971	CCNB1;CHEK2
signal transduction involved in mitotic G1 DNA damage checkpoint (GO:0072431)	2/63	0.000527	0.00667971	CCNB1;CHEK2
peptidyl-threonine phosphorylation (GO:0018107)	2/68	0.000614	0.00742599	CHEK2;CHEK1
cellular response to DNA damage stimulus (GO:0006974)	3/329	0.00066	0.00763125	MSH6;CHEK2;CHEK1
mitotic nuclear division (GO:0140014)	2/74	0.000727	0.00805666	CHEK2;BIRC2
spindle assembly (GO:0051225)	2/80	0.000849	0.00903249	CHEK2;BIRC2
